# Supplementary material for: Selective knowledge sharing for privacy-preserving federated distillation without a good teacher
Source: Nat Commun. 2024 Jan 8;15:349. doi: 10.1038/s41467-023-44383-9 (PMC10774276; doi:10.1038/s41467-023-44383-9)
Supplement: Supplementary file 4 — Source Data [file 41467_2023_44383_MOESM4_ESM.xlsx]

## Sheet: Figure 4
	Hard label	Soft label
IndepLearn	58.75
FedMD	58.95	75.25
FedED	50	50
DS-FL	55.63	56.25
FKD	58.67	58.95
PLS	59.13	59.15
Selective-FD	77.55	79.25

## Sheet: Figure 5
	MNIST		Fashion MNIST		CIFAR-10
	AUROC	Accuracy	AUROC	Accuracy	AUROC	Accuracy
Selective-FD	93.31	85.92	90.68	73.41	83.51	80.22
Confidence	52.29	19.06	58.49	16.94	68.64	14.98
EBM	64.09	19.45	59.62	17.03	68.59	15.21
w/o selector	NA	18.89	NA	16.54	NA	10.71

## Sheet: Figure 6
Threshold of the client-side selector		0	0.2	0.4	0.6	0.8
Accuracy	MNIST	88.71	95.02	93.265	89.31	86.48
	Fashion MNIST	64.63	75.32	73.43	70.37	67.67
	CIFAR-10	15.78	80.73	77.29	73.53	70.11
Percentage p_proxy	MNIST	100	84.6	64.41	43.38	21.68
	Fashion MNIST	100	87.2	69.36	47.76	25.15
	CIFAR-10	100	82.96	64.46	46.03	23.55
Threshold at the server-side selector		0.1	0.45	0.8	1.15	1.5
Accuracy	MNIST	85.8	85.93	94.79	94.75	94.68
	Fashion MNIST	69.86	71.88	74.149	75.31	75.2
	CIFAR-10	69.34	71.75	80.64	81.45	81.22
Percentage p_proxy	MNIST	68.755	70.346	73.537	76.472	79.79
	Fashion MNIST	50.845	56.841	74.681	78.973	83.307
	CIFAR-10	26.791	34.822	64.055	75.675	78.604

## Sheet: SI Figure 1
Beta		0.001	0.01	0.1	1	10
Selective-FD	Hard label	82.47	86.85	97.18	98.34	98.55
	Soft label	93.64	95.54	97.57	98.35	98.6
FedMD	Hard label	18.24	20.43	97.87	98.35	98.59
	Soft label	87.61	88.27	97.91	98.36	98.63
IndepLearn		14.82	17.01	57.64	96.47	98.38

## Sheet: SI Figure 3
alpha	0.01	0.2	0.4	0.6	0.8	1
Proposed	16.56	7.36	7.42	6.98	7.45	78.86
Baseline	1.39	1.61	1.62	1.67	1.7	78.86
